# Supplementary material for: Environmental factors associated with the distribution of Loa loa vectors Chrysops spp. in Central and West Africa: seeing the forest for the trees
Source: Parasit Vectors. 2019 Feb 6;12:72. doi: 10.1186/s13071-019-3327-9 (PMC6366063; doi:10.1186/s13071-019-3327-9)
Supplement: Supplementary file 1 — Table S1. Chrysops spp. location database. (XLSX 28 kb) [file 13071_2019_3327_MOESM1_ESM.xlsx]

## Sheet: Table S1
Additional file 1: Table S1. Chrysops spp. location database
Article_title	Year_public	Country	Locality	Lat_DD	Long_DD	LatLong_Source	Species	Comments
The Horse-Flies (Diptera:Tabanidae) of Nigeria and the British Cameroons	1955	Nigeria	Abakaliki	6.32485	8.11368	GeoNames	C. silacea
Tabanidae du Cameroun français	1955	Cameroon	Abong Mbang	3.98333	13.1833	GeoNames	C. dimidiata
Tabanidae du Cameroun français	1955	Cameroon	Abong Mbang	3.98333	13.1833	GeoNames	C. silacea
The Horse-Flies (Diptera:Tabanidae) of Nigeria and the British Cameroons	1955	Nigeria	Agbor	6.25375	6.1942	GeoNames	C. silacea
The Horse-Flies (Diptera:Tabanidae) of Nigeria and the British Cameroons	1955	Nigeria	Ahoada	5.0828	6.64981	GeoNames	C. silacea
The Horse-Flies (Diptera:Tabanidae) of Nigeria and the British Cameroons	1955	Nigeria	Ahoada	5.0828	6.64981	GeoNames	C. dimidiata
Entomological research. Issued by the entomological research committee (tropical Africa), appointed by the colonial office	1912	Nigeria	Aiyangba	n/a	n/a		C. silacea
Notes sur la distribution geographique de la filarie Loa loa et des tabanides du genre Chrysops au Congo et au Rwanda	1969	DRC	Akenge	2.9338	26.8333	Google Earth	C. silacea
Notes sur la distribution geographique de la filarie Loa loa et des tabanides du genre Chrysops au Congo et au Rwanda	1969	DRC	Aketi	2.74001	23.7819	Google Earth	C. silacea
Tabanidae du Cameroun français	1955	Cameroon	Akonolinga	3.78245	12.2487	Google Earth	C. dimidiata
Tabanidae du Cameroun français	1955	Cameroon	Akonolinga	3.78245	12.2487	Google Earth	C. silacea
Horse-flies of the Ethiopian region	1957	Nigeria	Akwacha	7.70914	7.54755	GeoNames	C. silacea
The Horse-Flies (Diptera:Tabanidae) of Nigeria and the British Cameroons	1955	Nigeria	Akwatta	8.0253	8.2672	Google Maps	C. silacea
The Horse-Flies (Diptera:Tabanidae) of Nigeria and the British Cameroons	1955	Nigeria	Akwete	4.88688	7.35686	GeoNames	C. dimidiata
Tabanidae du Cameroun français	1955	Cameroon	Ambam	2.38136	11.2664	Google Earth	C. dimidiata
Tabanidae du Cameroun français	1955	Cameroon	Ambam	2.38136	11.2664	Google Earth	C. silacea
The Horse-Flies (Diptera:Tabanidae) of Nigeria and the British Cameroons	1955	Nigeria	Ankpa	7.4025	7.63194	GeoNames	C. silacea
Tabanidae du Cameroun français	1955	Cameroon	Atok	4	12.7833	GeoNames	C. dimidiata
The Horse-Flies (Diptera:Tabanidae) of Nigeria and the British Cameroons	1955	Nigeria	Ayangba	7.4949	7.173	Google Maps	C. silacea
Tabanidae du Cameroun français	1955	Cameroon	Ayos	3.9	12.5167	GeoNames	C. dimidiata
Tabanidae du Cameroun français	1955	Cameroon	Ayos	3.9	12.5167	GeoNames	C. silacea
The Horse-Flies (Diptera:Tabanidae) of Nigeria and the British Cameroons	1955	Nigeria	Badagry	6.41502	2.88132	GeoNames	C. dimidiata
Tabanidae du Cameroun français	1955	Cameroon	Bafia	4.75	11.2333	GeoNames	C. dimidiata
Tabanidae du Cameroun français	1955	Cameroon	Bafia	4.75	11.2333	GeoNames	C. silacea
Notes sur la distribution geographique de la filarie Loa loa et des tabanides du genre Chrysops au Congo et au Rwanda	1969	DRC	Bafwakei	1.53333	27.3667	Article	C. silacea	Not found
Notes sur la distribution geographique de la filarie Loa loa et des tabanides du genre Chrysops au Congo et au Rwanda	1969	DRC	Bafwasende	0.999851	27.1562	Article	C. silacea
Potential vectors of loiasis and other tabanids on the island of Bioko, Equatioral Guinea	2003	Equatorial Guinea	Balacha da Riaba	3.39778	8.71361	Article	C. dimidiata
Potential vectors of loiasis and other tabanids on the island of Bioko, Equatioral Guinea	2003	Equatorial Guinea	Balacha da Riaba	3.39778	8.71361	Article	C. silacea
Potential vectors of loiasis and other tabanids on the island of Bioko, Equatioral Guinea	2003	Equatorial Guinea	Balacha da Riaba	3.39778	8.71361	Article	C. silacea
Potential vectors of loiasis and other tabanids on the island of Bioko, Equatioral Guinea	2003	Equatorial Guinea	Balacha da Riaba	3.39778	8.71361	Article	C. dimidiata
Notes sur la distribution geographique de la filarie Loa loa et des tabanides du genre Chrysops au Congo et au Rwanda	1969	DRC	Bambesa	3.44571	25.693	Google Earth	C. silacea
Notes sur la distribution geographique de la filarie Loa loa et des tabanides du genre Chrysops au Congo et au Rwanda	1969	DRC	Bambesa	3.44571	25.693	Google Earth	C. silacea
Notes sur la distribution geographique de la filarie Loa loa et des tabanides du genre Chrysops au Congo et au Rwanda	1969	DRC	Bambesa	3.44571	25.693	Google Earth	C. silacea
Notes sur la distribution geographique de la filarie Loa loa et des tabanides du genre Chrysops au Congo et au Rwanda	1969	DRC	Bambesa	3.44571	25.693	Google Earth	C. silacea
Notes sur la distribution geographique de la filarie Loa loa et des tabanides du genre Chrysops au Congo et au Rwanda	1969	DRC	Bambili	3.56667	26.45	Article	C. silacea	Not found
The Horse-Flies (Diptera:Tabanidae) of Nigeria and the British Cameroons	1955	Cameroon	Bamenda	5.9597	10.146	GeoNames	C. silacea
Notes sur la distribution geographique de la filarie Loa loa et des tabanides du genre Chrysops au Congo et au Rwanda	1969	DRC	Banalia	1.55535	25.3217	Google Earth	C. silacea
Chrysops silacea and C. dimidiata: fly densities and infection rates with Loa loa in the Chaillu mountains, Congo Republic	1990	Republic of Congo	Bandzoko	-3.33333	13.25	GeoNames	C. silacea
Chrysops silacea and C. dimidiata: fly densities and infection rates with Loa loa in the Chaillu mountains, Congo Republic	1990	Republic of Congo	Bandzoko	-3.33333	13.25	GeoNames	C. dimidiata
Notes sur la distribution geographique de la filarie Loa loa et des tabanides du genre Chrysops au Congo et au Rwanda	1969	DRC	Basoko	1.2333	23.6	Article	C. silacea
Tabanidae du Cameroun français	1955	Cameroon	Batouri	4.43333	14.3667	GeoNames	C. dimidiata
Tabanidae du Cameroun français	1955	Cameroon	Batouri	4.43333	14.3667	GeoNames	C. silacea
The Horse-Flies (Diptera:Tabanidae) of Nigeria and the British Cameroons	1955	Cameroon	Batouri	4.43333	14.3667	GeoNames	C. dimidiata
The Horse-Flies (Diptera:Tabanidae) of Nigeria and the British Cameroons	1955	Nigeria	Bende	5.55874	7.63359	GeoNames	C. silacea
Observations on Chrysops silacea and C. dimidiata at Benin, Southern Nigeria Part 1	1951	Nigeria	Benin	6.33815	5.62575	GeoNames	C. silacea
Observations on Chrysops silacea and C. dimidiata at Benin, Southern Nigeria Part 1	1951	Nigeria	Benin	6.33815	5.62575	GeoNames	C. dimidiata
Observations on Chrysops silacea and C. dimidiata at Benin, Southern Nigeria Part 2	1951	Nigeria	Benin	6.33815	5.62575	GeoNames	C. silacea
Observations on Chrysops silacea and C. dimidiata at Benin, Southern Nigeria Part 3	1951	Nigeria	Benin	6.33815	5.62575	GeoNames	C. dimidiata
The Horse-Flies (Diptera:Tabanidae) of Nigeria and the British Cameroons	1955	Nigeria	Benin	6.33815	5.62575	GeoNames	C. silacea
The Horse-Flies (Diptera:Tabanidae) of Nigeria and the British Cameroons	1955	Nigeria	Benin	6.33815	5.62575	GeoNames	C. dimidiata
Notes sur la distribution geographique de la filarie Loa loa et des tabanides du genre Chrysops au Congo et au Rwanda	1969	DRC	Benza Mazola	-5.1667	13	Article	C. dimidiata	Not found
Tabanidae du Cameroun français	1955	Cameroon	Bertoua	4.57728	13.6846	GeoNames	C. dimidiata
Tabanidae du Cameroun français	1955	Cameroon	Bertoua	4.57728	13.6846	GeoNames	C. silacea
Notes sur la distribution geographique de la filarie Loa loa et des tabanides du genre Chrysops au Congo et au Rwanda	1969	DRC	Bokuma	-0.1	18.6833	Article	C. silacea
Notes sur la distribution geographique de la filarie Loa loa et des tabanides du genre Chrysops au Congo et au Rwanda	1969	DRC	Bongo	-1.75	17.6667	Article	C. silacea	Not found
Notes sur la distribution geographique de la filarie Loa loa et des tabanides du genre Chrysops au Congo et au Rwanda	1969	DRC	Bongo	-1.75	17.6667	Article	C. dimidiata	Not found
Notes sur la distribution geographique de la filarie Loa loa et des tabanides du genre Chrysops au Congo et au Rwanda	1969	DRC	Bumba	2.16667	22.5	Article	C. dimidiata
The Horse-Flies (Diptera:Tabanidae) of Nigeria and the British Cameroons	1955	Nigeria	Calabar	4.95893	8.32695	GeoNames	C. silacea
The Horse-Flies (Diptera:Tabanidae) of Nigeria and the British Cameroons	1955	Nigeria	Calabar	4.95893	8.32695	GeoNames	C. dimidiata
The Horse-Flies (Diptera:Tabanidae) of Nigeria and the British Cameroons	1955	Nigeria	Degema	4.76019	6.76826	GeoNames	C. silacea
The Horse-Flies (Diptera:Tabanidae) of Nigeria and the British Cameroons	1955	Nigeria	Dekina	7.6903	7.0463	Google Maps	C. silacea
Tabanidae du Cameroun français	1955	Cameroon	Depart. Haut -Nyong	3.5	13.75	GeoNames	C. dimidiata	It is location of a district, not an exactly location
Studies on Loa loa the first report of Wuchereria bancrofti in the Sudan	1941	South Sudan	District	5	29	Article	C. silacea	It is location of a district, not an exactly location
Tabanidae du Cameroun français	1955	Cameroon	Douala	4.04827	9.70428	GeoNames	C. dimidiata
Tabanidae du Cameroun français	1955	Cameroon	Douala	4.04827	9.70428	GeoNames	C. silacea
Tabanidae du Cameroun français	1955	Cameroon	Doumé	4.23333	13.45	GeoNames	C. dimidiata
Notes sur la distribution geographique de la filarie Loa loa et des tabanides du genre Chrysops au Congo et au Rwanda	1969	DRC	Dungu	3.61594	28.5693	Google Earth	C. silacea
Notes sur la distribution geographique de la filarie Loa loa et des tabanides du genre Chrysops au Congo et au Rwanda	1969	DRC	Duru	4.33333	28.8333	Article	C. silacea	Not found
Horse-flies of the Ethiopian region	1957	DRC	Eala	0.04175	18.3351	GeoNames	C. dimidiata
Notes sur la distribution geographique de la filarie Loa loa et des tabanides du genre Chrysops au Congo et au Rwanda	1969	DRC	Eata	0	18.3	Article	C. silacea	Not found
Tabanidae du Cameroun français	1955	Cameroon	Ebolowa	2.9	11.15	GeoNames	C. dimidiata
Tabanidae du Cameroun français	1955	Cameroon	Ebolowa	2.9	11.15	GeoNames	C. silacea
Tabanidae du Cameroun français	1955	Cameroon	Edéa	3.8	10.1333	GeoNames	C. dimidiata
The Horse-Flies (Diptera:Tabanidae) of Nigeria and the British Cameroons	1955	Nigeria	Eket	4.64231	7.92438	GeoNames	C. silacea
The Horse-Flies (Diptera:Tabanidae) of Nigeria and the British Cameroons	1955	Nigeria	Eket	4.64231	7.92438	GeoNames	C. dimidiata
Ocurrence and Distribution of Chrysops Species in Akamkpa Community of Cross River State, Nigeria	2012	Nigeria	Ekonganaku	5.0569	8.6442	GeoNames	C. silacea
Ocurrence and Distribution of Chrysops Species in Akamkpa Community of Cross River State, Nigeria	2012	Nigeria	Ekonganaku	5.0569	8.6442	GeoNames	C. dimidiata
The Horse-Flies (Diptera:Tabanidae) of Nigeria and the British Cameroons	1955	Nigeria	Ekpoma	6.743	6.14029	GeoNames	C. silacea
Notes sur la distribution geographique de la filarie Loa loa et des tabanides du genre Chrysops au Congo et au Rwanda	1969	DRC	En aval de Basoko	1.5	23	Article	C. dimidiata	Not precise enough
Notes sur la distribution geographique de la filarie Loa loa et des tabanides du genre Chrysops au Congo et au Rwanda	1969	DRC	Entre Ponthierville et kindu	2.6667	25.7833	Article	C. dimidiata	Not precise enough
The Horse-Flies (Diptera:Tabanidae) of Nigeria and the British Cameroons	1955	Nigeria	Epe	6.58412	3.98336	GeoNames	C. silacea
Die Ubertragung von Filarien durch Chrysops	1915	Cameroon	Eséka	3.65	10.7667	GeoNames	C. silacea
Die Ubertragung von Filarien durch Chrysops	1915	Cameroon	Eséka	3.65	10.7667	GeoNames	C. dimidiata
Tabanidae du Cameroun français	1955	Cameroon	Eséka	3.65	10.7667	GeoNames	C. dimidiata
Tabanidae du Cameroun français	1955	Cameroon	Eséka	3.65	10.7667	GeoNames	C. silacea
Tabanidae du Cameroun français	1955	Cameroon	Evodoula	4.08333	11.2	GeoNames	C. dimidiata
Tabanidae du Cameroun français	1955	Cameroon	Evodoula	4.08333	11.2	GeoNames	C. silacea
Tabanidae du Cameroun français	1955	Cameroon	Foumban	5.72662	10.8986	GeoNames	C. silacea
Notes sur la distribution geographique de la filarie Loa loa et des tabanides du genre Chrysops au Congo et au Rwanda	1969	DRC	Frontiere Cabinda	-4.5	12.5	Article	C. silacea	Not precise enough
Notes sur la distribution geographique de la filarie Loa loa et des tabanides du genre Chrysops au Congo et au Rwanda	1969	DRC	Ganda Sundi	-4.78333	12.9	Article	C. silacea
Notes sur la distribution geographique de la filarie Loa loa et des tabanides du genre Chrysops au Congo et au Rwanda	1969	DRC	Ganda Sundi	-4.78333	12.9	Article	C. silacea
Notes sur la distribution geographique de la filarie Loa loa et des tabanides du genre Chrysops au Congo et au Rwanda	1969	DRC	Ganda Sundi	-4.7833	12.9	Article	C. dimidiata
Notes sur la distribution geographique de la filarie Loa loa et des tabanides du genre Chrysops au Congo et au Rwanda	1969	DRC	Ganda Sundi	-4.7833	12.9	Article	C. dimidiata
Notes sur la distribution geographique de la filarie Loa loa et des tabanides du genre Chrysops au Congo et au Rwanda	1969	DRC	Gemena	3.25465	19.774	Google Earth	C. silacea
Notes sur la distribution geographique de la filarie Loa loa et des tabanides du genre Chrysops au Congo et au Rwanda	1969	DRC	Gombari	2.70329	29.0398	Article	C. silacea
Notes sur la distribution geographique de la filarie Loa loa et des tabanides du genre Chrysops au Congo et au Rwanda	1969	DRC	Gombe Matadi	-4.97768	14.7097	Article	C. silacea
The Horse-Flies (Diptera:Tabanidae) of Nigeria and the British Cameroons	1955	Cameroon	Gwofon	5.9112	9.92	GeoNames	C. silacea
The Horse-Flies (Diptera:Tabanidae) of Nigeria and the British Cameroons	1955	Cameroon	Gwofon	5.9112	9.92	GeoNames	C. dimidiata
Morphology and identification of Chrysops larvae from Nigeria	1988	Nigeria	Ife	7.4824	4.56032	GeoNames	C. silacea
The Horse-Flies (Diptera:Tabanidae) of Nigeria and the British Cameroons	1955	Nigeria	Ikom	5.96669	8.7063	GeoNames	C. silacea
The Horse-Flies (Diptera:Tabanidae) of Nigeria and the British Cameroons	1955	Nigeria	Ikot-Ekpene	5.18194	7.71481	GeoNames	C. silacea
The Horse-Flies (Diptera:Tabanidae) of Nigeria and the British Cameroons	1955	Nigeria	Ikot-Ekpene	5.18194	7.71481	GeoNames	C. dimidiata
The Horse-Flies (Diptera:Tabanidae) of Nigeria and the British Cameroons	1955	Nigeria	Ikpe	6.21506	5.74089	GeoNames	C. silacea
Entomological research. Issued by the entomological research committee (tropical Africa), appointed by the colonial office	1912	Nigeria	Ilesha	7.62789	4.74161	GeoNames	C. silacea
The Horse-Flies (Diptera:Tabanidae) of Nigeria and the British Cameroons	1955	Nigeria	Ilesha	7.62789	4.74161	GeoNames	C. silacea
Notes sur la distribution geographique de la filarie Loa loa et des tabanides du genre Chrysops au Congo et au Rwanda	1969	DRC	Irangi	-1.8333	28.5	Article	C. dimidiata	Not found
The Horse-Flies (Diptera:Tabanidae) of Nigeria and the British Cameroons	1955	Nigeria	Itu	5.20245	7.96684	Google Earth	C. silacea
Notes sur la distribution geographique de la filarie Loa loa et des tabanides du genre Chrysops au Congo et au Rwanda	1969	DRC	Kai Bumba	-4.6667	13.0833	Article	C. dimidiata	Not found
Notes sur la distribution geographique de la filarie Loa loa et des tabanides du genre Chrysops au Congo et au Rwanda	1969	DRC	Kasese	-1.63276	27.1132	Google Earth	C. dimidiata
Notes sur la distribution geographique de la filarie Loa loa et des tabanides du genre Chrysops au Congo et au Rwanda	1969	DRC	Kasongo	-4.42838	26.6676	Google Earth	C. dimidiata
Chrysops silacea biting densities and transmission potential in an endemic area of human loiasis in south-west Cameroon	2002	Cameroon	Kendonge camp	4.5	9.41667	Article	C. silacea	Not found
Notes sur la distribution geographique de la filarie Loa loa et des tabanides du genre Chrysops au Congo et au Rwanda	1969	DRC	Kilemba	-5.20387	14.4153	Google Earth	C. silacea
Notes sur la distribution geographique de la filarie Loa loa et des tabanides du genre Chrysops au Congo et au Rwanda	1969	DRC	Kilemba	-5.20387	14.4153	Google Earth	C. dimidiata
Notes sur la distribution geographique de la filarie Loa loa et des tabanides du genre Chrysops au Congo et au Rwanda	1969	DRC	Kimuenza	-4.47452	15.3007	Google Earth	C. silacea
Etude entomologique sur la transmission de la loase dans le departement de la Lekie (Cameroun)	2001	Cameroon	Kokodo	4.2076	11.3132	Google Earth	C. silacea
Etude entomologique sur la transmission de la loase dans le departement de la Lekie (Cameroun)	2001	Cameroon	Kokodo	4.2076	11.3132	Google Earth	C. dimidiata
Impact of repeated ivermectin treatments against onchocerciasis on the transmission of loiasis: an entomologic evaluation in central Cameroon	2013	Cameroon	Kokodo	4.2076	11.3132	Google Earth	C. silacea
Impact of repeated ivermectin treatments against onchocerciasis on the transmission of loiasis: an entomologic evaluation in central Cameroon	2013	Cameroon	Kokodo	4.2076	11.3132	Google Earth	C. dimidiata
Impact of repeated ivermectin treatments against onchocerciasis on the transmission of loiasis: an entomologic evaluation in central Cameroon	2013	Cameroon	Kokodo	4.2076	11.3132	Google Earth	C. silacea
Impact of repeated ivermectin treatments against onchocerciasis on the transmission of loiasis: an entomologic evaluation in central Cameroon	2013	Cameroon	Kokodo	4.2076	11.3132	Google Earth	C. dimidiata
Tabanidae du Cameroun français	1955	Cameroon	Kribi	2.93725	9.90765	GeoNames	C. dimidiata
Tabanidae du Cameroun français	1955	Cameroon	Kribi	2.93725	9.90765	GeoNames	C. silacea
The problem of loiasis in West Africa with special reference to recent investigations at Kumba in the British Cameroons and at Sapele in Southern Nigeria	1950	Cameroon	Kumba	4.63	9.44	Google Maps	C. silacea
The problem of loiasis in West Africa with special reference to recent investigations at Kumba in the British Cameroons and at Sapele in Southern Nigeria	1950	Cameroon	Kumba	4.63	9.44	Google Maps	C. dimidiata
Studies on the biting habits of Chrysops V. The biting-cycles and infection rates of C. silacea, C. dimidiata, C. langi and C. centurionis at canopy level in the rain-forest at Bombe, British Cameroons.	1958	Cameroon	Kumba	4.63	9.44	Google Maps	C. silacea
Studies on the biting habits of Chrysops V. The biting-cycles and infection rates of C. silacea, C. dimidiata, C. langi and C. centurionis at canopy level in the rain-forest at Bombe, British Cameroons.	1958	Cameroon	Kumba	4.63	9.44	Google Maps	C. dimidiata
Bionomics of Chrysops Thesis	1956	Cameroon	Kumba	4.63	9.44	Google Maps	C. silacea
Bionomics of Chrysops Thesis	1956	Cameroon	Kumba	4.63	9.44	Google Maps	C. dimidiata
Bionomics of Chrysops Thesis	1956	Cameroon	Kumba	4.63	9.44	Google Maps	C. silacea
Bionomics of Chrysops Thesis	1956	Cameroon	Kumba	4.63	9.44	Google Maps	C. dimidiata
Studies on the biting habits of Chrysops IV. The dispersal of Chrysops silacea over cleared areas from the rain-forest at Kumba, British Cameroons	1955	Cameroon	Kumba	4.63	9.44	Google Maps	C. silacea
Studies on the biting habits of Chrysops III. The effect of groups of persons, stationary and moving, on the biting density of Chrysops silacea at ground level in the rain-forest at Kumba, British Cameroons	1955	Cameroon	Kumba	4.63	9.44	Google Maps	C. silacea
Studies on the control of the vectors of loiasis in West Africa III. Comparison of the toxicities of DDT, dieldrin, aldrin and gamma-bhc to late-instar tabanid larvae	1963	Cameroon	Kumba	4.63	9.44	Google Maps	C. silacea
Studies on the control of the vectors of loiasis in West Africa III. Comparison of the toxicities of DDT, dieldrin, aldrin and gamma-bhc to late-instar tabanid larvae	1963	Cameroon	Kumba	4.63	9.44	Google Maps	C. dimidiata
An attempt to control ... West Cameroon	1967	Cameroon	Kumba	4.63	9.44	Google Maps	C. silacea
An attempt to control ... West Cameroon	1967	Cameroon	Kumba	4.63	9.44	Google Maps	C. dimidiata
Studies on the biting habits of Chrysops II. The effect of wood fires on the biting density of Chrysops silacea in the rain-forest at Kumba, British Cameroons	1955	Cameroon	Kumba	4.63	9.44	Google Maps	C. silacea
Studies on the biting habits of Chrysops VI. A comparison of the biting habits, monthly biting densities and infection rates of C. silacea and C. dimidiata (bombe form) in the rain-forest at Kumba, Southern Cameroons, U.U.K.A	1959	Cameroon	Kumba	4.63	9.44	Google Maps	C. silacea
The relationship between the size of the blood-meal taken in by Chrysops silacea, the development of the fly's ovaries, and the development of the microfilariae of Loa loa taken in with the blood-meal	1956	Cameroon	Kumba	4.63	9.44	Google Maps	C. silacea
Bionomics of Chrysops Thesis	1956	Cameroon	Kumba	4.63	9.44	Google Maps	C. silacea
Bionomics of Chrysops Thesis	1956	Cameroon	Kumba	4.63	9.44	Google Maps	C. dimidiata
Bionomics of Chrysops Thesis	1956	Cameroon	Kumba	4.63	9.44	Google Maps	C. silacea
Bionomics of Chrysops Thesis	1956	Cameroon	Kumba	4.63	9.44	Google Maps	C. dimidiata
Studies on Ethiopian Chrysops as possible vectors of loiasis II. Chrysops silacea Austen and human loiasis	1960	Cameroon	Kumba	4.63	9.44	Google Maps	C. silacea
Studies on the biting habits of Chrysops I. The biting-cycle of Chrysops silacea at various heights above the ground in the rain-forest at Kumba, British Cameroons	1955	Cameroon	Kumba	4.63	9.44	Google Maps	C. silacea
Studies on the biting habits of Chrysops VI. A comparison of the biting habits, monthly biting densities and infection rates of C. silacea and C. dimidiata (bombe form) in the rain-forest at Kumba, Southern Cameroons, U.U.K.A	1959	Cameroon	Kumba	4.63	9.44	Google Maps	C. dimidiata
Studies on the biting habits of Chrysops VII. The biting-cycles of nulliparous and parous C. silacea and C. dimidiata (bombe form)	1960	Cameroon	Kumba	4.63	9.44	Google Maps	C. silacea
Studies on the biting habits of Chrysops VII. The biting-cycles of nulliparous and parous C. silacea and C. dimidiata (bombe form)	1960	Cameroon	Kumba	4.63	9.44	Google Maps	C. silacea
Studies on the biting habits of Chrysops VII. The biting-cycles of nulliparous and parous C. silacea and C. dimidiata (bombe form)	1960	Cameroon	Kumba	4.63	9.44	Google Maps	C. dimidiata
Studies on the biting habits of Chrysops VII. The biting-cycles of nulliparous and parous C. silacea and C. dimidiata (bombe form)	1960	Cameroon	Kumba	4.63	9.44	Google Maps	C. dimidiata
Studies on the intake of microfilariae by their insect vectors, their survival, and their effect on the survival of their vectors	1954	Cameroon	Kumba	4.63	9.44	Google Maps	C. silacea
The bionomics of the tabanid fauna of streams in the rain-forest of the Southern Cameroons I. Oviposition	1961	Cameroon	Kumba	4.63	9.44	Google Maps	C. silacea
The bionomics of the tabanid fauna of streams in the rain-forest of the Southern Cameroons I. Oviposition	1961	Cameroon	Kumba	4.63	9.44	Google Maps	C. dimidiata
The bionomics of the tabanid fauna of streams in the rain-forest of the Southern Cameroons II. The species collected as larvae or pupae at Kumba	1961	Cameroon	Kumba	4.63	9.44	Google Maps	C. silacea
The bionomics of the tabanid fauna of streams in the rain-forest of the Southern Cameroons II. The species collected as larvae or pupae at Kumba	1961	Cameroon	Kumba	4.63	9.44	Google Maps	C. dimidiata
The bionomics of the tabanid fauna of streams in the rain-forest of the Southern Cameroons IV. Seasonal fluctuations in the numbers of immature tabanids at Kumba	1962	Cameroon	Kumba	4.63	9.44	Google Maps	C. silacea
The bionomics of the tabanid fauna of streams in the rain-forest of the Southern Cameroons IV. Seasonal fluctuations in the numbers of immature tabanids at Kumba	1962	Cameroon	Kumba	4.63	9.44	Google Maps	C. dimidiata
The biting habits of Chrysops silacea in the forest at Kumba, British Cameroons	1951	Cameroon	Kumba	4.63	9.44	Google Maps	C. silacea
The Horse-Flies (Diptera:Tabanidae) of Nigeria and the British Cameroons	1955	Cameroon	Kumba	4.63	9.44	Google Maps	C. silacea
The Horse-Flies (Diptera:Tabanidae) of Nigeria and the British Cameroons	1955	Cameroon	Kumba	4.63	9.44	Google Maps	C. dimidiata
The rate of development of larvae of Loa loa in Chrysops silacea at Kumba, and the effect of temperature upon it	1961	Cameroon	Kumba	4.63	9.44	Google Maps	C. silacea
The results of a preliminary entomological survey of lioasis at Kumba, British Cameroons, together with a description of the breeding-places of the vector and suggestions for future research and possible methods of control	1948	Cameroon	Kumba	4.63	9.44	Google Maps	C. silacea
The results of a preliminary entomological survey of lioasis at Kumba, British Cameroons, together with a description of the breeding-places of the vector and suggestions for future research and possible methods of control	1948	Cameroon	Kumba	4.63	9.44	Google Maps	C. dimidiata
Horse-flies of the Ethiopian region	1957	DRC	Kutu	-2.72477	18.1497	Google Earth	C. silacea
Notes sur la distribution geographique de la filarie Loa loa et des tabanides du genre Chrysops au Congo et au Rwanda	1969	DRC	Kutu	-2.72477	18.1497	Google Earth	C. silacea
Entomological research. Issued by the entomological research committee (tropical Africa), appointed by the colonial office	1912	Nigeria	Lafia	7.41697	7.32149	GeoNames	C. silacea
Notes sur la distribution geographique de la filarie Loa loa et des tabanides du genre Chrysops au Congo et au Rwanda	1969	DRC	lengi-Lukula	-5.39606	12.9464	Google Earth	C. silacea
Notes sur la distribution geographique de la filarie Loa loa et des tabanides du genre Chrysops au Congo et au Rwanda	1969	DRC	Leopoldville (Kinsasha)	-4.32569	15.32	Google Earth	C. silacea
Notes sur la distribution geographique de la filarie Loa loa et des tabanides du genre Chrysops au Congo et au Rwanda	1969	DRC	Leopoldville (Kinsasha)	-4.32569	15.32	Google Earth	C. silacea
Chrysops silacea and C. dimidiata seasonality and loiasis prevalence in the Chaillu mountains, Congo	1991	Republic of Congo	Lissengué	-3.30417	13.2458	GeoNames	C. silacea
Chrysops silacea and C. dimidiata seasonality and loiasis prevalence in the Chaillu mountains, Congo	1991	Republic of Congo	Lissengué	-3.30417	13.2458	GeoNames	C. dimidiata
Tabanidae du Cameroun français	1955	Cameroon	Lolodorf	3.23333	10.7333	GeoNames	C. dimidiata
Tabanidae du Cameroun français	1955	Cameroon	Lomié	3.16667	13.6167	GeoNames	C. silacea
Chrysops silacea and C. dimidiata seasonality and loiasis prevalence in the Chaillu mountains, Congo	1991	Republic of Congo	Loyo	-3.5	13.3831	GeoNames	C. silacea
Chrysops silacea and C. dimidiata seasonality and loiasis prevalence in the Chaillu mountains, Congo	1991	Republic of Congo	Loyo	-3.5	13.3831	GeoNames	C. dimidiata
The host preferences of Chrysops silacea and C. dimidiata (Diptera: Tabanidae) in an endemic area of Loa loa in the Congo	1989	Republic of Congo	Loyo	-3.5	13.3831	GeoNames	C. silacea
The host preferences of Chrysops silacea and C. dimidiata (Diptera: Tabanidae) in an endemic area of Loa loa in the Congo	1989	Republic of Congo	Loyo	-3.5	13.3831	GeoNames	C. dimidiata
Potential vectors of loiasis and other tabanids on the island of Bioko, Equatioral Guinea	2003	Equatorial Guinea	Luba	3.45796	8.5519	Google Earth	C. silacea
Notes sur la distribution geographique de la filarie Loa loa et des tabanides du genre Chrysops au Congo et au Rwanda	1969	DRC	Luki	-5.8333	13.05	Article	C. silacea
Chorologie des Tabanidae (Diptera) dans la reserve de biosphere Ipassa-Makokou (Gabon) en saison des pluies	2012	Gabon	Makokou	0.55953	12.8478	Google Earth	C. silacea
Chorologie des Tabanidae (Diptera) dans la reserve de biosphere Ipassa-Makokou (Gabon) en saison des pluies	2012	Gabon	Makokou	0.55953	12.8478	Google Earth	C. dimidiata
Horse-flies of the Ethiopian region	1957	Equatorial Guinea	Malabo (Santa Isabel)	3.75	8.78333	GeoNames	C. silacea
The Horse-Flies (Diptera:Tabanidae) of Nigeria and the British Cameroons	1955	Cameroon	Mamfe	5.75132	9.3137	GeoNames	C. silacea
The Horse-Flies (Diptera:Tabanidae) of Nigeria and the British Cameroons	1955	Cameroon	Mamfe	5.75132	9.3137	GeoNames	C. dimidiata
Notes sur la distribution geographique de la filarie Loa loa et des tabanides du genre Chrysops au Congo et au Rwanda	1969	DRC	Manilonde	-5.11667	14.5167	Article	C. silacea	Not found
Chrysops silacea and C. dimidiata seasonality and loiasis prevalence in the Chaillu mountains, Congo	1991	Republic of Congo	Mapati	-3.53583	13.3478	GeoNames	C. silacea
Chrysops silacea and C. dimidiata seasonality and loiasis prevalence in the Chaillu mountains, Congo	1991	Republic of Congo	Mapati	-3.53583	13.3478	GeoNames	C. dimidiata
The host preferences of Chrysops silacea and C. dimidiata (Diptera: Tabanidae) in an endemic area of Loa loa in the Congo	1989	Republic of Congo	Mapati	-3.53583	13.3478	GeoNames	C. silacea
The host preferences of Chrysops silacea and C. dimidiata (Diptera: Tabanidae) in an endemic area of Loa loa in the Congo	1989	Republic of Congo	Mapati	-3.53583	13.3478	GeoNames	C. dimidiata
Tabanidae du Cameroun français	1955	Cameroon	Mbalmayo	3.51667	11.5	GeoNames	C. dimidiata
Notes sur la distribution geographique de la filarie Loa loa et des tabanides du genre Chrysops au Congo et au Rwanda	1969	DRC	Medje	2.39143	27.3004	Google Earth	C. silacea
Notes sur la distribution geographique de la filarie Loa loa et des tabanides du genre Chrysops au Congo et au Rwanda	1969	DRC	Medje	2.39143	27.3004	Google Earth	C. dimidiata
Tabanidae du Cameroun français	1955	Cameroon	Meiganga	6.51667	14.3	GeoNames	C. dimidiata
The transmission of loiasis in the forest-fringe area of the British Cameroons	1954	Cameroon	Menja	4.85711	10.0759	GeoNames	C. silacea
Tabanidae du Cameroun français	1955	Cameroon	Messaména	3.74127	12.8239	GeoNames	C. dimidiata
Tabanidae du Cameroun français	1955	Cameroon	Messaména	3.74127	12.8239	GeoNames	C. silacea
Effect of Attraction Factors on the Sampling of Chrysops silacea and C. dimidiata (Diptera: Tabanidae), Vectors of Loa loa (Filaroidea: Onchocercidae) Filariasis	1992	Republic of Congo	Missama	-3.5925	13.3608	GeoNames	C. dimidiata
Effect of Attraction Factors on the Sampling of Chrysops silacea and C. dimidiata (Diptera: Tabanidae), Vectors of Loa loa (Filaroidea: Onchocercidae) Filariasis	1991	Republic of Congo	Missama	-3.5925	13.3608	GeoNames	C. silacea
Chrysops silacea and C. dimidiata seasonality and loiasis prevalence in the Chaillu mountains, Congo	1991	Republic of Congo	Missama	-3.5925	13.3608	GeoNames	C. silacea
Chrysops silacea and C. dimidiata seasonality and loiasis prevalence in the Chaillu mountains, Congo	1991	Republic of Congo	Missama	-3.5925	13.3608	GeoNames	C. dimidiata
Chrysops silacea and C. dimidiata: fly densities and infection rates with Loa loa in the Chaillu mountains, Congo Republic	1990	Republic of Congo	Missama	-3.5925	13.3608	GeoNames	C. silacea
Chrysops silacea and C. dimidiata: fly densities and infection rates with Loa loa in the Chaillu mountains, Congo Republic	1990	Republic of Congo	Missama	-3.5925	13.3608	GeoNames	C. dimidiata
The host preferences of Chrysops silacea and C. dimidiata (Diptera: Tabanidae) in an endemic area of Loa loa in the Congo	1989	Republic of Congo	Missama	-3.5925	13.3608	GeoNames	C. silacea
The host preferences of Chrysops silacea and C. dimidiata (Diptera: Tabanidae) in an endemic area of Loa loa in the Congo	1989	Republic of Congo	Missama	-3.5925	13.3608	GeoNames	C. dimidiata
Transmission indices of Loa loa in the Chaillu mountains, Congo	1990	Republic of Congo	Missama	-3.5925	13.3608	GeoNames	C. silacea
Transmission indices of Loa loa in the Chaillu mountains, Congo	1990	Republic of Congo	Missama	-3.5925	13.3608	GeoNames	C. dimidiata
Notes sur la distribution geographique de la filarie Loa loa et des tabanides du genre Chrysops au Congo et au Rwanda	1969	DRC	Moanda	-5.9257	12.37	Google Earth	C. dimidiata
Chrysops silacea and C. dimidiata seasonality and loiasis prevalence in the Chaillu mountains, Congo	1991	Republic of Congo	Moetche	-3.00444	13.2864	GeoNames	C. silacea
Chrysops silacea and C. dimidiata seasonality and loiasis prevalence in the Chaillu mountains, Congo	1991	Republic of Congo	Moetche	-3.00444	13.2864	GeoNames	C. dimidiata
The host preferences of Chrysops silacea and C. dimidiata (Diptera: Tabanidae) in an endemic area of Loa loa in the Congo	1989	Republic of Congo	Moetche	-3.00444	13.2864	GeoNames	C. silacea
The host preferences of Chrysops silacea and C. dimidiata (Diptera: Tabanidae) in an endemic area of Loa loa in the Congo	1989	Republic of Congo	Moetche	-3.00444	13.2864	GeoNames	C. dimidiata
Tabanidae du Cameroun français	1955	Cameroon	Moloundou	2.04332	15.2152	Google Earth	C. silacea
The host preferences of Chrysops silacea and C. dimidiata (Diptera: Tabanidae) in an endemic area of Loa loa in the Congo	1989	Republic of Congo	Mouala	-3.06944	16.1686	GeoNames	C. silacea
The host preferences of Chrysops silacea and C. dimidiata (Diptera: Tabanidae) in an endemic area of Loa loa in the Congo	1989	Republic of Congo	Mouala	-3.06944	16.1686	GeoNames	C. dimidiata
Chrysops silacea and C. dimidiata: fly densities and infection rates with Loa loa in the Chaillu mountains, Congo Republic	1990	Republic of Congo	Moutalango	-4.16611	14.9292	GeoNames	C. silacea
Chrysops silacea and C. dimidiata: fly densities and infection rates with Loa loa in the Chaillu mountains, Congo Republic	1990	Republic of Congo	Moutalango	-4.16611	14.9292	GeoNames	C. dimidiata
Effect of Attraction Factors on the Sampling of Chrysops silacea and C. dimidiata (Diptera: Tabanidae), Vectors of Loa loa (Filaroidea: Onchocercidae) Filariasis	1993	Republic of Congo	Moutalango	-4.16611	14.9292	GeoNames	C. silacea
Effect of Attraction Factors on the Sampling of Chrysops silacea and C. dimidiata (Diptera: Tabanidae), Vectors of Loa loa (Filaroidea: Onchocercidae) Filariasis	1994	Republic of Congo	Moutalango	-4.16611	14.9292	GeoNames	C. dimidiata
The host preferences of Chrysops silacea and C. dimidiata (Diptera: Tabanidae) in an endemic area of Loa loa in the Congo	1989	Republic of Congo	Moutalango	-4.16611	14.9292	GeoNames	C. silacea
The host preferences of Chrysops silacea and C. dimidiata (Diptera: Tabanidae) in an endemic area of Loa loa in the Congo	1989	Republic of Congo	Moutalango	-4.16611	14.9292	GeoNames	C. dimidiata
Notes sur la distribution geographique de la filarie Loa loa et des tabanides du genre Chrysops au Congo et au Rwanda	1969	DRC	Mulungu	-2.90918	27.9258	Google Earth	C. dimidiata
Tabanidae du Cameroun français	1955	Cameroon	Nanga Eboko	4.68333	12.3667	GeoNames	C. dimidiata
Tabanidae du Cameroun français	1955	Cameroon	Nanga Eboko	4.68333	12.3667	GeoNames	C. silacea
The Horse-Flies (Diptera:Tabanidae) of Nigeria and the British Cameroons	1955	Nigeria	Ndongolai	n/a	n/a		C. dimidiata
Bioecologie de deux vecteurs de la loase humaine (Chrysops dimidiata et C. silacea) a Ngat (Sud-Cameroun)	1997	Cameroon	Ngat	3.23368	12.1145	Google Earth	C. silacea
Bioecologie de deux vecteurs de la loase humaine (Chrysops dimidiata et C. silacea) a Ngat (Sud-Cameroun)	1997	Cameroon	Ngat	3.23368	12.1145	Google Earth	C. dimidiata
Density and dispersal of the loiasis vector Chrysops dimidiata in southern Cameroon	2000	Cameroon	Ngat	3.23368	12.1145	Google Earth	C. silacea
Density and dispersal of the loiasis vector Chrysops dimidiata in southern Cameroon	2000	Cameroon	Ngat	3.23368	12.1145	Google Earth	C. dimidiata
Biologie des vecteurs de la loase dans un village forestier du centre du Cameroun. Etude de la dispersion.	1995	Cameroon	Ngat	3.23368	12.1145	Google Earth	C. silacea
Biologie des vecteurs de la loase dans un village forestier du centre du Cameroun. Etude de la dispersion.	1995	Cameroon	Ngat	3.23368	12.1145	Google Earth	C. dimidiata
Impact of repeated large scale ivermectin treatments on the transmission of Loa loa	1998	Cameroon	Ngat	3.23368	12.1145	Google Earth	C. silacea
Impact of repeated large scale ivermectin treatments on the transmission of Loa loa	1998	Cameroon	Ngat	3.23368	12.1145	Google Earth	C. dimidiata
Chrysops silacea and C. dimidiata: fly densities and infection rates with Loa loa in the Chaillu mountains, Congo Republic	1990	Republic of Congo	Ngave	n/a	n/a		C. silacea	Village not geolocalised
Chrysops silacea and C. dimidiata: fly densities and infection rates with Loa loa in the Chaillu mountains, Congo Republic	1990	Republic of Congo	Ngave	n/a	n/a		C. dimidiata	Village not geolocalised
Ocurrence and Distribution of Chrysops Species in Akamkpa Community of Cross River State, Nigeria	2012	Nigeria	Njagachang	5.20842	8.29407	GeoNames	C. silacea
Ocurrence and Distribution of Chrysops Species in Akamkpa Community of Cross River State, Nigeria	2012	Nigeria	Njagachang	5.20842	8.29407	GeoNames	C. dimidiata
Tabanidae du Cameroun français	1955	Cameroon	Nkongsamba	4.9547	9.9404	GeoNames	C. silacea
Tabanidae du Cameroun français	1955	Cameroon	Nsimalen	3.73333	11.55	GeoNames	C. dimidiata
The Horse-Flies (Diptera:Tabanidae) of Nigeria and the British Cameroons	1955	Nigeria	Oban	5.29037	8.61234	Google Earth	C. silacea
The Horse-Flies (Diptera:Tabanidae) of Nigeria and the British Cameroons	1955	Nigeria	Obubra	6.07672	8.33241	GeoNames	C. silacea
Entomological research. Issued by the entomological research committee (tropical Africa), appointed by the colonial office	1912	Nigeria	Oda	7.7899	5.7117	GeoNames	C. silacea
The Horse-Flies (Diptera:Tabanidae) of Nigeria and the British Cameroons	1955	Nigeria	Ohambele	4.88979	7.41459	GeoNames	C. silacea
The Horse-Flies (Diptera:Tabanidae) of Nigeria and the British Cameroons	1955	Nigeria	Ohere	6.25353	5.72435	GeoNames	C. silacea
The Horse-Flies (Diptera:Tabanidae) of Nigeria and the British Cameroons	1955	Nigeria	Oji River	6.25563	7.27025	GeoNames	C. silacea
The Horse-Flies (Diptera:Tabanidae) of Nigeria and the British Cameroons	1955	Nigeria	Okitipupa	6.50414	4.7794	GeoNames	C. silacea
Tabanidae du Cameroun français	1955	Cameroon	Okola	4.02347	11.3822	Google Earth	C. dimidiata
Tabanidae du Cameroun français	1955	Cameroon	Okola	4.02347	11.3822	Google Earth	C. silacea
The Horse-Flies (Diptera:Tabanidae) of Nigeria and the British Cameroons	1955	Nigeria	Ologbo	6.06181	5.66132	GeoNames	C. silacea
The Horse-Flies (Diptera:Tabanidae) of Nigeria and the British Cameroons	1955	Nigeria	Ologbo	6.06181	5.66132	GeoNames	C. dimidiata
The Horse-Flies (Diptera:Tabanidae) of Nigeria and the British Cameroons	1955	Nigeria	Opobo	4.51388	7.53794	GeoNames	C. silacea
The Horse-Flies (Diptera:Tabanidae) of Nigeria and the British Cameroons	1955	Nigeria	Oshogbo	7.771	4.557	GeoNames	C. silacea
Ocurrence and Distribution of Chrysops Species in Akamkpa Community of Cross River State, Nigeria	2012	Nigeria	Osomba	n/a	n/a		C. silacea
Ocurrence and Distribution of Chrysops Species in Akamkpa Community of Cross River State, Nigeria	2012	Nigeria	Osomba	n/a	n/a		C. dimidiata
Tabanidae du Cameroun français	1955	Cameroon	Ottotomo	3.65	11.3167	GeoNames	C. dimidiata
Tabanidae du Cameroun français	1955	Cameroon	Ottotomo	3.65	11.3167	GeoNames	C. silacea
The Horse-Flies (Diptera:Tabanidae) of Nigeria and the British Cameroons	1955	Nigeria	Owerri	5.48363	7.03325	GeoNames	C. silacea
Notes sur la distribution geographique de la filarie Loa loa et des tabanides du genre Chrysops au Congo et au Rwanda	1969	DRC	Parc de la Garamba	4.16667	29.5	Article	C. dimidiata	Not precise enough
Potential vectors of loiasis and other tabanids on the island of Bioko, Equatioral Guinea	2003	Equatorial Guinea	Patio Munoz	3.4025	8.75333	Article	C. dimidiata
Notes sur la distribution geographique de la filarie Loa loa et des tabanides du genre Chrysops au Congo et au Rwanda	1969	DRC	Pawa	2.41129	27.6112	Google Earth	C. silacea
Notes sur la distribution geographique de la filarie Loa loa et des tabanides du genre Chrysops au Congo et au Rwanda	1969	DRC	Pawa	2.41129	27.6112	Google Earth	C. silacea
Notes sur la distribution geographique de la filarie Loa loa et des tabanides du genre Chrysops au Congo et au Rwanda	1969	DRC	Poko	3.13776	26.8914	Google Earth	C. silacea
The Horse-Flies (Diptera:Tabanidae) of Nigeria and the British Cameroons	1955	Nigeria	Port Harcourt	4.77742	7.0134	GeoNames	C. silacea
Notes sur la distribution geographique de la filarie Loa loa et des tabanides du genre Chrysops au Congo et au Rwanda	1969	DRC	Region Madimba	-5	15.1667	Article	C. silacea
Notes sur la distribution geographique de la filarie Loa loa et des tabanides du genre Chrysops au Congo et au Rwanda	1969	DRC	Region Madimba	-5	15.1667	Article	C. dimidiata
Potential vectors of loiasis and other tabanids on the island of Bioko, Equatioral Guinea	2003	Equatorial Guinea	Riaba	3.39139	8.73778	Article	C. dimidiata
Potential vectors of loiasis and other tabanids on the island of Bioko, Equatioral Guinea	2003	Equatorial Guinea	Riaba	3.39139	8.73778	Article	C. dimidiata
Notes sur la distribution geographique de la filarie Loa loa et des tabanides du genre Chrysops au Congo et au Rwanda	1969	DRC	Riv. Lukunga	-4.65	15.5167	Article	C. silacea	Not found
Notes sur la distribution geographique de la filarie Loa loa et des tabanides du genre Chrysops au Congo et au Rwanda	1969	DRC	Riv. Lukunga	-4.65	15.5167	Article	C. dimidiata	Not found
Potential vectors of loiasis and other tabanids on the island of Bioko, Equatioral Guinea	2003	Equatorial Guinea	River Grande, River Ruma	3.38833	8.73833	Article	C. dimidiata
Potential vectors of loiasis and other tabanids on the island of Bioko, Equatioral Guinea	2003	Equatorial Guinea	River Obaba	3.29167	8.73889	Article	C. dimidiata
Notes sur la distribution geographique de la filarie Loa loa et des tabanides du genre Chrysops au Congo et au Rwanda	1969	DRC	Route Bwamanda-Yembongo	3.333	19.3333	Article	C. silacea	Not precise enough
Notes sur la distribution geographique de la filarie Loa loa et des tabanides du genre Chrysops au Congo et au Rwanda	1969	DRC	Route Wamba-Medje	2.36667	27.3	Article	C. silacea	Not precise enough
Notes sur la distribution geographique de la filarie Loa loa et des tabanides du genre Chrysops au Congo et au Rwanda	1969	DRC	Route Wamba-Medje	2.36667	27.3	Article	C. silacea	Not precise enough
Notes sur la distribution geographique de la filarie Loa loa et des tabanides du genre Chrysops au Congo et au Rwanda	1969	DRC	Rungu	3.18051	27.8749	Google Earth	C. silacea
Tabanidae du Cameroun français	1955	Cameroon	Sangmélima	2.93333	11.9833	GeoNames	C. dimidiata
Tabanidae du Cameroun français	1955	Cameroon	Sangmélima	2.93333	11.9833	GeoNames	C. silacea
The problem of loiasis in West Africa with special reference to recent investigations at Kumba in the British Cameroons and at Sapele in Southern Nigeria	1950	Nigeria	Sapele	5.89405	5.67666	GeoNames	C. silacea
The problem of loiasis in West Africa with special reference to recent investigations at Kumba in the British Cameroons and at Sapele in Southern Nigeria	1950	Nigeria	Sapele	5.89405	5.67666	GeoNames	C. dimidiata
A trial of Banocide as a means of controlling the transmission of loiasis on a rubber estate in Nigeria	1961	Nigeria	Sapele	5.89405	5.67666	GeoNames	C. silacea
A trial of Banocide as a means of controlling the transmission of loiasis on a rubber estate in Nigeria	1961	Nigeria	Sapele	5.89405	5.67666	GeoNames	C. dimidiata
Observations on filaria in chrysops from West Africa. A. Connal	1921	Nigeria	Sapele	5.89405	5.67666	GeoNames	C. silacea
Observations on filaria in chrysops from West Africa. A. Connal	1921	Nigeria	Sapele	5.89405	5.67666	GeoNames	C. dimidiata
The Horse-Flies (Diptera:Tabanidae) of Nigeria and the British Cameroons	1955	Nigeria	Sapele	5.89405	5.67666	GeoNames	C. silacea
The Horse-Flies (Diptera:Tabanidae) of Nigeria and the British Cameroons	1955	Nigeria	Sapele	5.89405	5.67666	GeoNames	C. dimidiata
Notes sur la distribution geographique de la filarie Loa loa et des tabanides du genre Chrysops au Congo et au Rwanda	1969	DRC	Stanley Pool	-4.3	15.3	Article	C. silacea
Horse-flies of the Ethiopian region	1957	DRC	Stanleyville	0.516622	25.1974	Google Earth	C. silacea
Notes sur la distribution geographique de la filarie Loa loa et des tabanides du genre Chrysops au Congo et au Rwanda	1969	DRC	Stanleyville	0.516622	25.1974	Google Earth	C. silacea
Notes sur la distribution geographique de la filarie Loa loa et des tabanides du genre Chrysops au Congo et au Rwanda	1969	DRC	Stanleyville	0.516622	25.1974	Google Earth	C. dimidiata
Notes sur la distribution geographique de la filarie Loa loa et des tabanides du genre Chrysops au Congo et au Rwanda	1969	DRC	Temvo	-5.49681	13.0061	Google Earth	C. silacea
Tabanidae du Cameroun français	1955	Cameroon	Tinto	5.54549	9.58946	GeoNames	C. silacea
Notes sur la distribution geographique de la filarie Loa loa et des tabanides du genre Chrysops au Congo et au Rwanda	1969	DRC	Tshela	-5	12.95	Article	C. silacea
Notes sur la distribution geographique de la filarie Loa loa et des tabanides du genre Chrysops au Congo et au Rwanda	1969	DRC	Tshela	-5	12.95	Article	C. silacea
Notes sur la distribution geographique de la filarie Loa loa et des tabanides du genre Chrysops au Congo et au Rwanda	1969	DRC	Tshela	-5	12.95	Article	C. silacea
Notes sur la distribution geographique de la filarie Loa loa et des tabanides du genre Chrysops au Congo et au Rwanda	1969	DRC	Tshela	-5	12.95	Article	C. silacea
Notes sur la distribution geographique de la filarie Loa loa et des tabanides du genre Chrysops au Congo et au Rwanda	1969	DRC	Tshela	-5	12.95	Article	C. silacea
Notes sur la distribution geographique de la filarie Loa loa et des tabanides du genre Chrysops au Congo et au Rwanda	1969	DRC	Tshela	-5	12.95	Article	C. dimidiata
Notes sur la distribution geographique de la filarie Loa loa et des tabanides du genre Chrysops au Congo et au Rwanda	1969	DRC	Tshela	-5	12.95	Article	C. dimidiata
Notes sur la distribution geographique de la filarie Loa loa et des tabanides du genre Chrysops au Congo et au Rwanda	1969	DRC	Tshela	-5	12.95	Article	C. dimidiata
Potential vectors of loiasis and other tabanids on the island of Bioko, Equatioral Guinea	2003	Equatorial Guinea	Ureka	3.25	8.58333	Article	C. dimidiata
Potential vectors of loiasis and other tabanids on the island of Bioko, Equatioral Guinea	2003	Equatorial Guinea	Ureka	3.25	8.58333	Article	C. silacea
Notes sur la distribution geographique de la filarie Loa loa et des tabanides du genre Chrysops au Congo et au Rwanda	1969	DRC	Vemba	-5	12.95	Article	C. dimidiata
The Horse-Flies (Diptera:Tabanidae) of Nigeria and the British Cameroons	1955	Cameroon	Victoria	4.00813	9.21913	Google Maps	C. silacea
Notes sur la distribution geographique de la filarie Loa loa et des tabanides du genre Chrysops au Congo et au Rwanda	1969	DRC	Wamba	2.14461	27.9919	Google Earth	C. silacea
Tabanidae du Cameroun français	1955	Cameroon	Yabassi	4.45697	9.96822	GeoNames	C. dimidiata
Tabanidae du Cameroun français	1955	Cameroon	Yabassi	4.45697	9.96822	GeoNames	C. silacea
Notes sur la distribution geographique de la filarie Loa loa et des tabanides du genre Chrysops au Congo et au Rwanda	1969	DRC	Yambata	2.4333	21.9833	Article	C. silacea
Horse-flies of the Ethiopian region	1957	South Sudan	Yambio	4.57083	28.3942	GeoNames	C. silacea
Tabanidae du Cameroun français	1955	Cameroon	Yaoundé	3.86667	11.5167	GeoNames	C. dimidiata
Tabanidae du Cameroun français	1955	Cameroon	Yaoundé	3.86667	11.5167	GeoNames	C. silacea
Tabanidae du Cameroun français	1955	Cameroon	Yokadouma	3.51667	15.05	GeoNames	C. dimidiata
Tabanidae du Cameroun français	1955	Cameroon	Yokadouma	3.51667	15.05	GeoNames	C. silacea
Horse-flies of the Ethiopian region	1957	South Sudan	Yubu	5.39321	27.2542	GeoNames	C. silacea
Notes sur la distribution geographique de la filarie Loa loa et des tabanides du genre Chrysops au Congo et au Rwanda	1969	DRC	Zobe	-5.34858	13.0224	Google Earth	C. silacea
